# Supplementary material for: In Vitro Study of the Multimodal Effect of Na+/K+ ATPase Blocker Ouabain on the Tumor Microenvironment and Malignant Cells
Source: Biomedicines. 2023 Aug 5;11(8):2205. doi: 10.3390/biomedicines11082205 (PMC10452365; doi:10.3390/biomedicines11082205)
Supplement: Supplementary file 1 [file biomedicines-11-02205-s001.zip]

Archive with 1 entries (1 files):
- biomedicines-2441269-supplementary.pdf
